# Supplementary material for: Toward combining qualitative race-specific and quantitative race-nonspecific disease resistance by genomic selection
Source: Theor Appl Genet. 2023 Mar 23;136(4):79. doi: 10.1007/s00122-023-04312-2 (PMC10036288; doi:10.1007/s00122-023-04312-2)
Supplement: Supplementary file 1 — Supplementary file1 (XLSX 61 KB) [file 122_2023_4312_MOESM1_ESM.xlsx]

## Sheet: Sheet1
Supplementay File S1: Chromosomal position, additive effects, explained variance, and -log10 p-value of the simulated R-genes and the two marker-trait associations found in the GWAS with the training population that were used as fixed effects in the WBLUP and mWBLUP models for genomic prediction as well as the marker-assisted selection in the recurrent selection. Results are shown for each allele…
		Simulated R-gene (R1)					Simulated R-gene (R2)					MTA/linked SNP marker (M1)						MTA/linked SNP marker (M2)
Replicate of the simulation	Allele frequency R-genes	CloneID	Chrom	Pos (cM)	add. effect	R²adj	CloneID	Chrom	Pos (cM)	add. effect	R²adj	CloneID	Chrom	Pos (cM)	add. effect	R²adj	-log10 pvalue	CloneID	Chrom	Pos (cM)	add. effect	R²adj	-log10 pvalue
1	0.5	2278258	5A	36.984	-14.3831	34.0461	1093997	3B	82.869	-12.945	27.8652	1008751	5A	38.25	-8.23262	7.51093	7.71172	1321239	3B	81.179	-11.8552	22.6421	4.20393
1	0.4	1070935	2A	68.843	-15.0613	32.0652	1112797	5B	54.37	-15.7304	34.7588	1099921	7B	22.375	-15.439	33.4571	29.0132	991737	2A	66.899	-14.7763	31.0475	14.1143
1	0.3	1088421	2A	120.671	-15.5	25.6397	1087626	3A	116.681	-17.9628	39.8132	1187077	2A	117.552	-15.2564	25.0032	19.5082	977096	2D	59.086	-13.5928	15.8013	14.3434
1	0.2	1213940	1A	222.966	-18.6536	29.7323	1021045	5A	57.824	-20.0182	39.1198	39673726	5A	57.824	-17.1639	28.0924	26.9421	982714	1A	214.567	-17.261	25.9828	21.0798
2	0.5	1075735	7A	19.77	-8.68306	21.6241	1000632	2A	71.945	-10.2288	29.5643	4910239	7A	19.35	-7.54832	16.3984	14.4993	2257424	2A	69.422	-10.1377	28.7707	14.1588
2	0.4	1094315	1A	118.695	-14.5445	38.9262	2267234	2B	12.848	-12.9762	29.4282	2254313	1A	117.899	-12.2701	27.3177	16.2845	4412028	2B	12.848	-8.86266	11.1626	6.48358
2	0.3	1066568	2B	64.691	-16.8607	37.2258	2262297	6D	94.536	-15.6985	30.1547	1239537	2B	62.525	-12.7604	21.2213	16.4904	100238298	7A	67.513	-13.5013	11.9727	13.3534
2	0.2	3937749	6A	98.507	-16.8909	26.8574	1003790	4B	31.162	-18.4121	38.7156	3020774	4B	32.581	-18.0363	37.7015	24.3108	1030544	4A	29.067	-17.7289	36.2774	21.7011
3	0.5	1125397	5B	55.307	-11.8803	29.0832	2278258	5A	36.984	-10.6767	23.946	4993355	5A	38.017	-7.07756	9.22603	17.3615	1092064	5B	47.602	-11.6852	28.0091	10.5232
3	0.4	4988935	5B	48.925	-13.1713	24.8839	1862716	3B	81.179	-13.7469	27.1865	33847416	7D	103.915	-12.6361	22.2883	15.6855	100176018	3B	81.837	-12.9085	23.6414	13.6723
3	0.3	3064863	3B	60.442	-18.971	36.7583	3021264	6A	45.086	-18.1239	31.5423	100174606	6A	45.773	-17.6053	29.8841	23.7073	1055305	3B	60.193	-13.6494	17.1417	17.3273
3	0.2	1002763	3A	65.062	-20.1417	37.3107	984698	2A	120.671	-19.4168	32.9124	997396	3A	65.062	-18.0954	29.1988	16.9522	1238701	2A	120.26	-12.734	17.2529	13.2099
4	0.5	1088625	3B	68.362	-9.04119	20.9107	3034146	6D	93.83	-9.45412	22.5958	2260690	3B	66.4	-8.03878	15.1839	11.8639	2243527	6D	95.565	-9.3968	22.1658	7.77121
4	0.4	1012201	7A	96.074	-15.6119	41.661	2243260	1D	36.199	-12.9878	28.6206	1003763	7A	99.442	-11.0367	17.8029	5.34975	1163073	7B	74.595	-10.8407	15.5008	3.31678
4	0.3	1094943	1A	173.62	-13.233	23.4494	2253526	7B	42.303	-14.7242	32.191	1090098	7B	42.303	-14.3387	30.6126	19.0598	1199819	5B	74.018	-13.5183	27.6223	11.8423
4	0.2	1115000	3A	11.518	-16.406	32.0133	1091805	7B	52.482	-15.7401	27.8135	1003915	7B	49.422	-12.9236	19.9676	22.7264	1219523	3A	8.9	-12.0182	6.84289	11.6187
5	0.5	999766	3B	83.615	-12.0401	25.3365	3029331	5B	48.39	-11.7361	24.5138	1081427	3B	94.534	-7.36387	9.00565	7.06925	1092064	5B	47.602	-11.6588	24.2092	5.74166
5	0.4	2267234	2B	12.848	-15.6942	26.7051	1093997	3B	82.869	-17.6953	35.5215	1863342	3B	83.366	-17.2253	33.7493	14.9942	4412028	2B	12.848	-10.7719	10.0829	10.3294
5	0.3	1018054	6D	93.83	-18.7532	31.5071	3222505	6A	48.821	-18.0404	28.2835	3064472	6D	93.643	-17.8661	28.8256	18.6782	998521	6A	48.821	-17.9651	28.0016	13.9709
5	0.2	1083230	6B	30.951	-23.7187	39.9628	1105025	6A	65.738	-22.5544	33.3743	979400	6A	61.54	-20.6481	27.0112	42.1221	1094198	6B	31.429	-24.1726	37.5102	10.9815
6	0.5	100223140	5B	50.138	-13.086	31.8963	1125067	2B	89.879	-10.7006	22.3648	3024776	2B	89.879	-10.865	22.7378	20.1743	1215415	5B	47.602	-13.0895	31.938	9.86774
6	0.4	4544256	2B	63.409	-18.2973	35.1962	1199819	5B	74.018	-18.1462	35.0079	3021594	7B	42.303	-17.8584	33.8238	12.1675	3064870	2B	60.845	-14.1892	21.3241	11.0516
6	0.3	4991398	5B	82.275	-20.1754	36.5856	3222505	6A	48.821	-20.3245	37.8053	998521	6A	48.821	-20.1921	37.2683	11.8055	1242652	5B	82.089	-12.7774	15.1353	10.8714
6	0.2	984698	2A	120.671	-19.4733	30.5094	1213940	1A	222.966	-20.1394	34.4377	3944004	1A	205.269	-18.5696	29.9941	13.0431	1092979	2A	120.607	-15.3762	15.397	10.4063
7	0.5	1125397	5B	55.307	-12.4152	27.7476	1024924	6A	51.075	-12.7911	29.0473	3064745	6A	50.526	-12.81	29.184	19.4259	100223140	5B	50.138	-12.418	27.7835	9.65422
7	0.4	3064550	2A	71.383	-11.3381	22.9199	987950	3B	65.592	-12.1028	26.6658	1002659	2A	71.383	-11.1299	22.2831	17.082	2260690	3B	66.4	-6.64379	7.35465	9.01454
7	0.3	982983	5A	48.57	-16.503	29.9046	5969928	3B	68.586	-17.313	34.2267	5971338	5A	48.603	-13.2039	19.6936	11.757	2260690	3B	66.4	-9.00938	9.04076	10.8117
7	0.2	1114544	5B	104.995	-20.095	27.4204	5324723	6B	33.344	-21.9149	43.8496	2362472	6B	31.234	-20.0874	32.8009	13.7304	1245661	5B	107.883	-13.2593	13.5469	7.42775
8	0.5	1000632	2A	71.945	-11.5651	25.9833	100223140	5B	50.138	-11.7409	26.6651	5578491	2A	67.756	-11.4683	25.5919	14.2755	1001004	5B	48.617	-11.5963	26.1243	7.61876
8	0.4	1070935	2A	68.843	-10.6278	23.8816	992337	5B	74.018	-10.6008	23.8205	991737	2A	66.899	-10.3832	22.8597	15.2186	3021594	7B	42.303	-9.0383	16.7824	14.0336
8	0.3	4991398	5B	82.275	-17.7236	38.5079	1087626	3A	116.681	-18.8214	45.6125	985381	3A	117.662	-17.2421	38.2418	20.4147	4910034	5B	79.949	-15.935	32.2646	11.2066
8	0.2	3937749	6A	98.507	-19.0166	28.5411	1003790	4B	31.162	-20.5075	39.699	3020774	4B	32.581	-19.4698	37.2312	36.8737	1282160	6A	99.582	-8.02181	6.95943	8.739
9	0.5	1091069	2A	69.422	-11.2978	25.0369	2278258	5A	36.984	-12.3916	29.7395	4993355	5A	38.017	-8.27783	11.9686	15.1392	1070935	2A	68.843	-10.8875	23.2716	12.3903
9	0.4	4910239	7A	19.35	-15.0844	35.2008	3064550	2A	71.383	-12.6645	24.044	1075735	7A	19.77	-12.8078	25.2711	21.2571	5578491	2A	67.756	-12.4756	23.6609	10.8429
9	0.3	2278118	1A	173.414	-15.9037	29.6614	1066568	2B	64.691	-17.1228	37.1883	3034193	1A	159.584	-13.3292	17.3299	15.4517	996441	2B	62.951	-11.3289	12.7521	4.22522
9	0.2	1003790	4B	31.162	-19.7086	38.3118	1213940	1A	222.966	-18.3829	28.3967	3020774	4B	32.581	-19.3593	37.9474	21.2652	1094083	7A	81.853	-19.2349	36.225	20.7366
10	0.5	3021324	5B	78.425	-8.40781	20.5864	100176018	3B	81.837	-8.90046	22.5293	1090098	7B	42.303	-7.99944	18.3494	14.2071	1862716	3B	81.179	-8.4994	20.857	9.91138
10	0.4	987950	3B	65.592	-13.9056	25.6744	994563	2B	75.087	-14.0872	26.6621	2260690	3B	66.4	-9.01634	9.67538	9.92243	1220228	2B	75.087	-13.6191	24.9879	5.55943
10	0.3	1121610	5D	145.367	-14.5637	26.5984	3934672	5A	85.34	-15.6509	32.3721	1041586	5D	144.849	-12.3208	18.6333	27.2514	4911066	5A	85.966	-15.1643	30.7677	16.8008
10	0.2	1225296	5B	33.468	-17.2174	26.9545	5324723	6B	33.344	-17.6114	35.5781	100067261	5B	32.677	-15.4821	22.4862	24.5198	1000134	6B	28.309	-17.2305	33.5134	9.24848
11	0.5	1021177	5D	142.472	-7.4929	17.2986	1230905	1A	113.745	-9.03774	24.5269	993274	5D	142.489	-6.08764	11.1017	15.9159	2254313	1A	117.899	-6.63749	13.5696	10.6505
11	0.4	2245372	2A	117.792	-14.0272	29.9157	1862716	3B	81.179	-14.7999	34.379	1863342	3B	83.366	-11.5668	21.6042	14.0283	1187077	2A	117.552	-10.3165	14.4135	4.89799
11	0.3	3222505	6A	48.821	-14.7924	30.868	4022510	1B	110.878	-15.9437	36.8502	983322	6A	48.821	-14.6309	30.0526	9.68513	1201853	1B	109.332	-10.8811	9.99303	5.3621
11	0.2	996520	7A	77.161	-18.4129	34.8827	1109995	7B	39.481	-18.832	37.4387	3064560	7A	77.161	-18.2666	34.0819	42.4721	6041508	7B	40.888	-16.4355	27.0957	10.0573
12	0.5	1066118	2A	120.717	-13.0344	24.4961	3023066	2B	75.126	-13.5117	26.3922	1070859	2A	120.717	-11.8203	19.9262	14.5749	1110604	2B	75.126	-13.4742	26.2585	7.86904
12	0.4	1012201	7A	96.074	-18.5143	39.6126	2243260	1D	36.199	-16.6797	32.062	2255021	7A	79.352	-10.9799	8.6087	5.96658	1163073	7B	74.595	-11.7269	11.0249	3.58416
12	0.3	3028801	7A	58.294	-18.0713	33.1477	3934672	5A	85.34	-18.9744	37.9474	3027359	7A	58.294	-17.6873	31.7998	27.3296	4911066	5A	85.966	-18.586	36.6474	23.0297
12	0.2	100224043	6B	31.495	-21.0862	32.0202	2290766	5B	114.899	-22.2272	38.0064	4991888	5B	114.899	-20.0472	29.1427	26.4613	995200	6B	30.643	-19.8875	26.2484	8.64282
13	0.5	2256158	3B	77.685	-9.26131	19.4289	1230905	1A	113.745	-10.0911	22.762	1089822	1A	117.648	-5.85776	6.87545	8.69539	1003077	3B	81.179	-9.40171	17.9856	8.07023
13	0.4	11914703	2B	63.237	-14.5162	29.7074	1667853	2A	120.411	-13.973	27.5441	3064870	2B	60.845	-13.203	23.8168	12.292	1066118	2A	120.717	-12.5763	22.4312	12.2804
13	0.3	992954	6D	93.643	-18.9161	31.7193	988616	2B	59.94	-19.2249	34.1119	1121488	2B	59.125	-16.5793	22.4085	17.7985	1018054	6D	93.83	-18.0801	30.2646	13.3849
13	0.2	1088421	2A	120.671	-23.7933	52.7569	1213940	1A	222.966	-21.3438	35.1843	977096	2D	59.086	-21.3815	36.6877	13.5389	1069323	1A	216.34	-18.5301	28.7973	13.0645
14	0.5	1125397	5B	55.307	-14.6234	35.0651	2243527	6D	95.565	-14.8705	35.8919	3034146	6D	93.83	-14.6041	34.8854	17.9885	3534272	6A	74.345	-13.6589	28.783	9.30372
14	0.4	1127985	2B	75.126	-16.7959	40.7925	3064550	2A	71.383	-15.3917	33.0197	1000632	2A	71.945	-15.2304	32.7327	14.9777	4910679	2B	81.509	-16.7242	40.0761	10.8398
14	0.3	982983	5A	48.57	-16.1775	31.1538	1090881	3A	47.727	-16.1635	31.2352	1096770	3A	47.727	-14.8923	25.2473	20.7936	4910207	5A	48.669	-14.2251	24.0405	7.81167
14	0.2	4910320	5B	74.382	-19.3211	30.4995	992456	4A	70.372	-21.6146	43.3375	2262089	5B	74.382	-19.0183	28.4088	18.4353	1075082	4A	96.082	-12.2881	11.0972	6.26189
15	0.5	1091069	2A	69.422	-12.6183	27.5169	1120846	7A	89.397	-12.8609	28.3364	985863	7A	88.42	-8.91085	13.4474	16.5784	1070935	2A	68.843	-12.5397	27.0567	14.9385
15	0.4	1112797	5B	54.37	-12.496	25.6715	991518	4A	46.92	-13.5726	29.9711	1099921	7B	22.375	-12.2023	24.409	19.3099	995509	6A	98.162	-9.26626	12.1151	7.74855
15	0.3	2262297	6D	94.536	-18.1094	34.7059	1086720	5B	79.698	-18.1996	35.7575	1242652	5B	82.089	-17.8596	34.6734	29.391	100238298	7A	67.513	-14.3388	11.4335	11.443
15	0.2	1087658	7B	76.034	-20.1277	34.9394	992456	4A	70.372	-19.5879	30.6598	39072559	7B	75.504	-15.5986	15.5862	10.2435	1075082	4A	96.082	-12.0433	9.15343	9.62216
16	0.5	1125803	2B	75.087	-9.36428	21.0226	1021177	5D	142.472	-9.68509	22.1156	993274	5D	142.489	-8.37559	15.8669	18.3437	1127985	2B	75.126	-9.31313	20.845	8.92843
16	0.4	1220228	2B	75.087	-15.834	39.3711	2245372	2A	117.792	-14.2948	31.0919	2275281	2B	75.087	-15.4378	37.6883	9.95256	7352485	2D	58.77	-13.3416	11.4499	8.86862
16	0.3	1338467	3B	81.179	-13.424	26.3738	995509	6A	98.162	-13.4763	25.5253	1099921	7B	22.375	-9.42249	14.1146	10.1873	2256158	3B	77.685	-10.9755	19.0696	8.66575
16	0.2	1129031	7B	39.735	-18.9244	31.5067	1003790	4B	31.162	-19.806	38.7459	3020774	4B	32.581	-19.1626	37.3921	15.9614	1094083	7A	81.853	-19.3533	36.6035	14.7064
17	0.5	1125397	5B	55.307	-10.643	24.2009	2278258	5A	36.984	-10.1602	22.1928	4993355	5A	38.017	-6.35392	7.89417	17.3133	1097270	5B	49.113	-10.4774	23.1879	8.17123
17	0.4	1695585	2B	88.984	-14.4777	27.3313	1070935	2A	68.843	-15.8645	34.2594	3024776	2B	89.879	-12.252	20.2178	12.6394	991737	2A	66.899	-15.3518	32.221	9.79731
17	0.3	1242652	5B	82.089	-16.8424	35.6408	5411533	6A	48.698	-15.5811	28.7454	1086720	5B	79.698	-16.4355	33.8703	21.7523	1287536	6A	48.226	-15.5507	28.9048	16.3183
17	0.2	999473	1D	78.1	-22.0794	42.5525	4909415	6A	27.525	-20.6396	35.9567	1215797	1D	79.417	-20.9756	37.1132	32.0683	1123653	6A	28.692	-17.6631	26.213	12.0283
18	0.5	1234437	2B	75.087	-9.57132	25.6441	1021177	5D	142.472	-8.96162	22.0484	993274	5D	142.489	-6.8832	12.6793	17.0571	2275281	2B	75.087	-9.36006	24.5049	7.72503
18	0.4	2245372	2A	117.792	-12.0683	26.1253	1863342	3B	83.366	-13.5391	34.8491	1093997	3B	82.869	-12.8789	31.5287	18.4911	977096	2D	59.086	-7.97914	8.20265	6.83758
18	0.3	2278118	1A	173.414	-15.3713	30.4257	985381	3A	117.662	-17.3697	41.6691	1087626	3A	116.681	-15.8373	35.1355	25.1877	3034193	1A	159.584	-13.1109	17.7998	14.3022
18	0.2	999427	3A	133.672	-18.4813	32.5974	4004985	6B	33.344	-19.3253	39.8275	1264284	6B	35.335	-18.1882	36.782	15.249	5324831	6A	65.738	-15.3489	19.8805	5.23603
19	0.5	5324476	4B	35.378	-11.4972	28.9898	1093421	5B	65.426	-12.9126	35.8206	1125397	5B	55.307	-11.7994	30.2814	10.5497	3025058	4B	32.01	-10.8879	10.6703	6.13609
19	0.4	1199819	5B	74.018	-12.5317	28.6665	2267234	2B	12.848	-13.1973	31.7638	4412028	2B	12.848	-9.80767	14.5006	16.6196	3021594	7B	42.303	-12.1037	26.625	9.40366
19	0.3	1217751	5B	61.692	-14.3032	31.9226	991290	1B	91.127	-14.3617	28.018	3021324	5B	78.425	-13.6163	29.4965	12.1732	3021594	7B	42.303	-13.4652	28.7038	9.80698
19	0.2	984698	2A	120.671	-16.1185	31.911	100224043	6B	31.495	-15.9271	31.9562	1238701	2A	120.26	-9.70754	13.8433	20.6004	2268700	6B	30.951	-14.5649	27.1948	8.61865
20	0.5	1125803	2B	75.087	-7.72409	16.5378	3021594	7B	42.303	-9.20861	22.6187	3021324	5B	78.425	-9.04427	22.0043	16.7969	2253526	7B	42.303	-8.72513	20.0265	11.2567
20	0.4	3064550	2A	71.383	-13.7479	24.2386	1863342	3B	83.366	-15.1944	30.7724	1093997	3B	82.869	-15.0114	29.9537	20.1573	5578491	2A	67.756	-13.444	23.3291	15.8303
20	0.3	1217751	5B	61.692	-20.5872	44.564	3222505	6A	48.821	-18.7692	33.9375	1199819	5B	74.018	-19.7421	41.7988	21.2125	2253526	7B	42.303	-19.7704	41.1307	14.9296
20	0.2	4911110	3A	48.228	-19.1081	34.3248	1091805	7B	52.482	-18.1266	28.3053	1090881	3A	47.727	-15.0409	23.6536	24.0055	1003915	7B	49.422	-14.9773	20.8922	21.5174
21	0.5	2243527	6D	95.565	-12.2577	29.0841	4910034	5B	79.949	-12.555	29.7926	3034146	6D	93.83	-11.815	27.1453	18.1448	1086720	5B	79.698	-11.7309	25.7009	13.9181
21	0.4	1002659	2A	71.383	-13.2823	27.0511	1112797	5B	54.37	-15.3478	36.965	995509	6A	98.162	-11.5678	17.5314	14.4446	2257424	2A	69.422	-13.1815	26.3118	5.13616
21	0.3	5579516	7A	60.017	-16.7519	33.1661	991499	5A	40.12	-16.0985	28.9484	3222476	5A	39.34	-15.7586	27.9621	25.3346	3027359	7A	58.294	-11.8282	16.457	15.361
21	0.2	4992389	6B	29.086	-17.9856	27.669	1094083	7A	81.853	-20.4576	42.0928	3020774	4B	32.581	-19.0175	38.1505	25.0827	1030544	4A	29.067	-18.6349	36.2046	16.5896
22	0.5	1091069	2A	69.422	-11.1564	24.9235	1092064	5B	47.602	-12.3437	30.3047	1094469	2A	69.422	-10.4603	22.0896	19.682	1215415	5B	47.602	-12.2881	29.9032	7.1075
22	0.4	1002659	2A	71.383	-14.671	28.5111	1695585	2B	88.984	-15.439	31.9077	3024776	2B	89.879	-13.2442	23.715	13.595	2257424	2A	69.422	-14.1893	26.5449	11.1156
22	0.3	1217751	5B	61.692	-16.3706	33.6819	3934672	5A	85.34	-16.0052	31.7345	987611	5A	83.269	-15.7758	30.5071	30.19	1199819	5B	74.018	-16.0801	33.0565	12.5605
22	0.2	2265623	5B	108.783	-19.4606	32.711	1021045	5A	57.824	-21.3715	45.8764	3064876	5B	108.395	-18.9804	30.6563	20.0341	100219085	5A	57.824	-18.7633	34.3628	17.7582
23	0.5	4910679	2B	81.509	-11.6226	23.7895	979344	3B	83.587	-12.4965	26.6689	999766	3B	83.615	-8.89702	13.5452	17.7041	2294351	2B	75.087	-11.3667	22.7947	5.39735
23	0.4	1075735	7A	19.77	-13.9362	27.82	1094315	1A	118.695	-12.8248	23.77	2254313	1A	117.899	-9.0822	11.7502	9.7027	1379368	7A	21.035	-10.3601	11.5766	6.76893
23	0.3	3222505	6A	48.821	-18.87	30.1506	982983	5A	48.57	-20.6177	38.2264	4910207	5A	48.669	-18.6423	30.8739	23.9598	5411533	6A	48.698	-18.7287	29.7641	16.9056
23	0.2	1213940	1A	222.966	-23.3853	37.9207	5579629	2A	59.843	-23.0415	34.2717	3944004	1A	205.269	-20.9912	31.2724	20.1285	5323750	2A	57.252	-7.77569	5.87363	14.4343
24	0.5	1021177	5D	142.472	-10.8328	25.2714	3021594	7B	42.303	-12.7871	34.7947	993274	5D	142.489	-10.5256	23.139	25.7827	1199819	5B	74.018	-12.5886	33.7066	9.4584
24	0.4	1003628	2B	74.142	-12.4007	25.7749	1099921	7B	22.375	-13.6001	31.6681	1213157	7B	23.958	-9.3819	14.5876	12.7574	992116	2B	75.126	-6.41854	5.74333	6.58507
24	0.3	3222505	6A	48.821	-13.211	27.6974	988616	2B	59.94	-14.382	35.5469	5324169	2B	56.906	-13.1463	27.2306	20.2263	1213518	6A	48.445	-13.0708	27.1321	11.3308
24	0.2	1001398	1A	231.726	-18.3218	37.2833	2362472	6B	31.234	-17.8012	35.1007	3222498	1A	239.499	-13.5098	9.60063	25.2124	1083230	6B	30.951	-14.582	25.9888	8.16803
25	0.5	1070859	2A	120.717	-9.80285	21.9753	3021324	5B	78.425	-11.2145	28.2812	1667853	2A	120.411	-9.40016	20.3032	13.8212	3021594	7B	42.303	-10.5775	25.1136	10.5585
25	0.4	1003628	2B	74.142	-12.7956	25.7262	33847416	7D	103.915	-12.4108	24.2666	4988935	5B	48.925	-11.4756	20.9317	13.5704	992116	2B	75.126	-8.57789	9.61052	6.45926
25	0.3	1121610	5D	145.367	-16.3228	29.0131	1081427	3B	94.534	-16.2925	28.8524	1041586	5D	144.849	-14.5365	21.7523	25.7917	1056087	3B	82.816	-13.0354	17.9564	10.944
25	0.2	2265623	5B	108.783	-19.7797	29.0749	1088421	2A	120.671	-21.6633	41.3859	977096	2D	59.086	-19.3767	27.1757	31.7163	3064876	5B	108.395	-17.9721	24.4168	18.0498
26	0.5	1125067	2B	89.879	-13.4536	28.8575	1070859	2A	120.717	-13.338	28.2457	986208	2A	120.717	-12.2919	23.9297	18.3872	3024776	2B	89.879	-13.307	28.0741	12.8985
26	0.4	993274	5D	142.489	-12.4883	26.0911	1127985	2B	75.126	-11.7998	24.0592	1021177	5D	142.472	-10.6243	19.3873	25.7143	1110604	2B	75.126	-11.7273	23.7633	7.58716
26	0.3	2324118	5A	48.57	-17.4665	39.0312	2275611	3B	112.855	-16.4848	33.9387	1082036	3B	112.855	-15.9752	30.2035	16.5508	5971338	5A	48.603	-16.1856	33.1986	12.3698
26	0.2	3937749	6A	98.507	-19.9941	27.1588	1245661	5B	107.883	-22.7068	41.7751	3064876	5B	108.395	-19.2814	28.5758	16.5101	1031962	6A	100.549	-13.93	17.166	8.80356
27	0.5	1059374	2B	89.52	-10.9051	21.7947	1024924	6A	51.075	-11.3711	23.35	1125067	2B	89.879	-10.6954	21.2104	24.793	1013298	6A	50.078	-11.4233	23.3346	15.1812
27	0.4	995510	5A	59.467	-15.6572	32.001	1112797	5B	54.37	-14.3111	27.2242	1099921	7B	22.375	-13.9939	25.9706	18.2586	1208307	5A	59.467	-11.8083	16.7711	13.7261
27	0.3	1090881	3A	47.727	-19.837	36.1735	2252564	3B	36.106	-18.7179	29.8951	4911110	3A	48.228	-16.314	22.0994	16.227	4993278	3B	36.068	-15.817	20.618	14.7506
27	0.2	4991888	5B	114.899	-21.2122	29.4626	3947227	2B	44.328	-22.779	37.0562	100147502	5B	114.369	-18.6542	23.0238	18.086	1267090	2B	44.328	-20.5168	25.3803	10.7931
28	0.5	1213157	7B	23.958	-12.748	25.3133	1125803	2B	75.087	-11.3718	20.851	1220962	5B	49.438	-11.342	10.7865	7.53649	3023066	2B	75.126	-11.4013	20.9825	6.28622
28	0.4	1695585	2B	88.984	-14.8388	27.8407	4988916	5B	63.114	-14.3041	25.5699	3024776	2B	89.879	-12.7794	20.8987	16.7455	1093421	5B	65.426	-14.3488	25.8997	7.11703
28	0.3	3028801	7A	58.294	-18.2997	32.4148	2259187	5A	74.795	-18.8059	34.534	3027359	7A	58.294	-18.0628	31.3834	22.2183	2277563	5A	81.197	-10.2372	9.93204	8.44337
28	0.2	1129031	7B	39.735	-25.179	42.5561	3064876	5B	108.395	-24.1547	36.1497	1109995	7B	39.481	-22.0075	33.4382	16.4031	2265623	5B	108.783	-22.9199	31.6154	14.7302
29	0.5	1093997	3B	82.869	-9.40109	22.7736	2259692	2B	83.201	-10.2318	26.8303	1863342	3B	83.366	-8.86468	20.2551	20.827	2275281	2B	75.087	-10.2924	27.2067	10.972
29	0.4	1094315	1A	118.695	-11.6763	32.1395	987950	3B	65.592	-11.1037	28.6903	2254313	1A	117.899	-8.65245	17.2294	10.5907	5411435	3B	65.489	-7.23958	6.18885	5.48653
29	0.3	3021264	6A	45.086	-12.2074	26.4301	3028801	7A	58.294	-13.6402	36.2989	3027359	7A	58.294	-13.3088	34.4069	24.5822	100174606	6A	45.773	-11.9216	25.0056	23.2733
29	0.2	1105025	6A	65.738	-15.9802	31.8817	1003790	4B	31.162	-16.8414	36.9464	979400	6A	61.54	-14.8368	27.1889	23.7518	1094083	7A	81.853	-16.5093	35.156	18.9664
30	0.5	1234437	2B	75.087	-10.6901	24.1701	986208	2A	120.717	-10.8541	24.4853	1667853	2A	120.411	-9.15463	17.4635	12.4996	3222386	1B	82.673	-10.7198	24.323	8.08807
30	0.4	4910239	7A	19.35	-16.3312	38.167	987950	3B	65.592	-15.1385	32.4633	1075735	7A	19.77	-15.0657	32.1831	22.0721	1088625	3B	68.362	-9.05986	11.3907	4.45318
30	0.3	3064745	6A	50.526	-13.7016	28.2703	3064550	2A	71.383	-14.0557	29.9471	1013298	6A	50.078	-12.8703	24.6139	19.2095	1002659	2A	71.383	-13.5578	28.2602	13.8417
30	0.2	1094083	7A	81.853	-19.3328	35.1911	1245661	5B	107.883	-19.5702	36.0356	1003790	4B	31.162	-18.7199	33.6473	21.4338	1030544	4A	29.067	-17.9176	31.3919	15.9172
31	0.5	2256158	3B	77.685	-13.4483	31.5093	3222386	1B	82.673	-13.244	31.0288	1862716	3B	81.179	-10.9205	20.6775	15.6906	1125803	2B	75.087	-13.1564	30.5926	10.2795
31	0.4	994563	2B	75.087	-12.5837	26.7589	4910239	7A	19.35	-12.685	26.8331	1075735	7A	19.77	-11.0281	20.0276	20.3262	1220228	2B	75.087	-12.2862	25.5257	8.71067
31	0.3	1242652	5B	82.089	-15.6254	33.3241	100238378	2B	72.378	-15.7884	34.1733	1086720	5B	79.698	-15.516	32.926	22.3634	100201952	2B	71.819	-10.4819	6.08547	6.10382
31	0.2	999473	1D	78.1	-19.3588	38.6802	996441	2B	62.951	-17.4018	28.4863	7492221	1D	79.417	-18.4962	34.4408	38.8275	1086078	2B	63.409	-17.0373	27.2819	16.8543
32	0.5	1093421	5B	65.426	-12.7899	31.396	4910679	2B	81.509	-11.8985	27.6132	1143552	5B	65.426	-11.9832	27.5698	16.0474	2275281	2B	75.087	-11.7474	27.0304	10.6792
32	0.4	1070935	2A	68.843	-12.8976	26.7693	1199819	5B	74.018	-11.8249	22.1872	3021594	7B	42.303	-11.403	20.7462	38.2232	991737	2A	66.899	-12.4236	24.8419	11.2779
32	0.3	995509	6A	98.162	-16.5857	30.5027	1002968	5A	84.936	-17.7373	37.4991	4911066	5A	85.966	-13.5198	23.2752	12.5966	1099921	7B	22.375	-12.3929	20.2538	8.75607
32	0.2	992456	4A	70.372	-21.5432	38.0342	3020774	4B	32.581	-21.0956	41.1603	1003790	4B	31.162	-20.8463	39.0352	19.3713	1030544	4A	29.067	-20.3578	38.6679	18.5913
33	0.5	3023066	2B	75.126	-10.4285	25.2837	3029331	5B	48.39	-10.7883	26.9762	1001004	5B	48.617	-10.7445	26.697	10.5416	1110604	2B	75.126	-10.2737	24.5239	8.06699
33	0.4	3957624	3B	19.001	-14.7817	33.9751	2267234	2B	12.848	-13.3734	26.8154	4412028	2B	12.848	-10.0185	12.4133	16.6724	983377	5A	148.793	-9.63211	8.57514	7.26329
33	0.3	982983	5A	48.57	-14.9927	31.6602	5579516	7A	60.017	-14.6664	30.5873	3028801	7A	58.294	-11.1482	17.5315	17.2205	1108756	5A	48.582	-13.4956	22.8531	12.7879
33	0.2	2290766	5B	114.899	-17.9443	34.7414	992456	4A	70.372	-17.908	29.7541	100147502	5B	114.369	-16.2601	27.5687	15.449	1075082	4A	96.082	-10.7379	8.88873	5.50669
34	0.5	2278258	5A	36.984	-11.9296	28.3867	1120846	7A	89.397	-11.255	25.3602	100149191	7A	88.995	-9.80075	11.3235	9.53188	1008751	5A	38.25	-6.72622	6.16837	7.50951
34	0.4	1127985	2B	75.126	-18.0097	40.2064	1039232	2A	62.926	-17.7276	38.895	998851	2A	62.926	-17.3206	37.0451	27.5228	3023066	2B	75.126	-17.9605	40.1536	7.93289
34	0.3	5324169	2B	56.906	-18.7277	37.243	1094943	1A	173.62	-18.4915	35.4434	1001535	2B	57.23	-17.5641	34.6205	23.7113	1069323	1A	216.34	-17.3362	29.12	11.2913
34	0.2	5324723	6B	33.344	-19.3783	35.0983	4991888	5B	114.899	-19.171	32.5531	2290766	5B	114.899	-16.8866	26.6292	22.256	2362472	6B	31.234	-18.2564	28.367	7.03216
35	0.5	2256158	3B	77.685	-9.12591	20.658	2254313	1A	117.899	-9.45714	21.9883	1230905	1A	113.745	-7.51631	13.4341	10.6091	1862716	3B	81.179	-7.32709	13.4199	7.40681
35	0.4	4988916	5B	63.114	-16.087	36.7621	1003628	2B	74.142	-17.0147	41.3969	992116	2B	75.126	-13.2905	21.1996	8.76711	100187076	5B	53.839	-14.2288	28.3029	6.76411
35	0.3	4022510	1B	110.878	-17.9184	39.9234	1121610	5D	145.367	-15.524	26.6704	1041586	5D	144.849	-12.4372	16.5245	11.7883	1119219	1B	51.289	-9.65748	5.76017	4.40077
35	0.2	1094198	6B	31.429	-18.3416	33.6243	3947227	2B	44.328	-18.476	37.5198	1060973	2B	44.488	-17.6309	34.8532	30.731	1083230	6B	30.951	-17.5247	34.2241	15.1997
36	0.5	100209205	3B	81.837	-10.963	30.2552	100223140	5B	50.138	-11.2053	31.5694	1862716	3B	81.179	-7.17822	13.0376	9.17677	1125397	5B	55.307	-11.1137	31.243	9.07851
36	0.4	4544256	2B	63.409	-11.8939	23.9452	1070935	2A	68.843	-13.5853	33.0145	1091069	2A	69.422	-13.1846	31.0719	22.2884	100208578	2B	62.951	-8.04348	11.5782	4.95563
36	0.3	100238378	2B	72.378	-16.7605	38.4181	992954	6D	93.643	-16.4133	35.2914	1018054	6D	93.83	-15.5744	33.0732	12.1385	1003628	2B	74.142	-12.912	23.4962	10.6072
36	0.2	2362472	6B	31.234	-18.5778	35.6153	3028596	2B	49.94	-19.6135	41.5898	4991197	2B	56.403	-18.3124	31.8229	11.3701	3570078	6B	33.344	-16.5482	30.4142	5.92664
37	0.5	2254313	1A	117.899	-12.0074	26.0686	1094469	2A	69.422	-12.1436	27.0639	1230905	1A	113.745	-10.1469	18.4043	13.4488	1091069	2A	69.422	-11.9364	26.1622	7.83657
37	0.4	993274	5D	142.489	-13.1687	26.9912	1099921	7B	22.375	-14.2623	33.1839	1112797	5B	54.37	-13.9381	31.5218	26.3944	1021177	5D	142.472	-11.6107	21.4686	21.0359
37	0.3	5969928	3B	68.586	-13.8986	30.5186	987611	5A	83.269	-13.7754	30.3465	4911066	5A	85.966	-13.4273	29.1043	20.1987	2260690	3B	66.4	-7.29423	8.35138	4.88458
37	0.2	1245661	5B	107.883	-19.1078	38.3281	100147368	3B	94.076	-17.7222	27.992	3064876	5B	108.395	-16.6181	27.1253	13.4991	1228704	1B	51.289	-8.09244	6.28822	8.82731
38	0.5	1090098	7B	42.303	-9.03544	19.9501	4910679	2B	81.509	-8.05875	16.2582	2253526	7B	42.303	-8.87354	18.8781	15.3629	3021324	5B	78.425	-8.47506	17.7604	11.0184
38	0.4	992337	5B	74.018	-16.5013	37.3221	100148393	4B	47.914	-14.445	26.9091	1056406	4B	47.482	-11.9209	19.0236	17.9806	3021324	5B	78.425	-14.6252	28.9586	13.1891
38	0.3	991290	1B	91.127	-17.6877	28.3839	5969928	3B	68.586	-18.0524	34.1099	1088625	3B	68.362	-14.196	22.3268	12.2847	2257474	1B	83.092	-9.39555	5.46083	7.97284
38	0.2	2265623	5B	108.783	-21.9541	34.2808	2362472	6B	31.234	-22.366	37.2143	3064876	5B	108.395	-20.2931	29.1772	16.7277	1083230	6B	30.951	-20.6492	34.9952	11.5242
39	0.5	1091069	2A	69.422	-10.2997	23.816	979344	3B	83.587	-11.0586	26.9074	999766	3B	83.615	-8.0727	14.0364	10.8854	1070935	2A	68.843	-10.2035	23.2353	8.31751
39	0.4	991737	2A	66.899	-11.4625	24.0334	1094315	1A	118.695	-12.4589	28.0941	1070935	2A	68.843	-11.1434	22.4531	15.4642	2254313	1A	117.899	-9.30559	15.3489	11.5253
39	0.3	1285715	3A	112.265	-15.7449	34.5719	988616	2B	59.94	-16.2964	39.4295	1001535	2B	57.23	-14.7241	30.6505	17.2429	985381	3A	117.662	-9.51579	13.3687	8.77316
39	0.2	1215797	1D	79.417	-20.8681	38.7598	984698	2A	120.671	-18.8543	30.4531	7492221	1D	79.417	-19.5123	33.2293	21.4075	1092979	2A	120.607	-13.9853	13.1597	14.8811
40	0.5	2278258	5A	36.984	-8.85107	21.3003	3021324	5B	78.425	-9.47737	24.044	3021594	7B	42.303	-9.2358	22.6966	15.4501	1199819	5B	74.018	-9.1439	22.4319	11.2295
40	0.4	1215415	5B	47.602	-11.3114	20.5083	1003628	2B	74.142	-13.0753	27.1028	100238378	2B	72.378	-7.6278	8.63682	10.3313	3029331	5B	48.39	-11.3297	20.4839	9.38074
40	0.3	991290	1B	91.127	-16.9313	31.3549	995509	6A	98.162	-16.7914	33.5114	1099921	7B	22.375	-10.1417	14.3237	6.18386	2257474	1B	83.092	-11.4098	10.2464	6.03511
40	0.2	3064560	7A	77.161	-20.7339	37.3726	1034859	5B	96.297	-21.752	32.4131	13142826	3A	19.823	-19.794	34.0536	20.6263	996520	7A	77.161	-19.957	34.9851	20.5611
41	0.5	2257424	2A	69.422	-8.98383	24.5103	1092064	5B	47.602	-8.65176	23.0397	4992356	2A	67.756	-8.95712	24.4061	13.6288	1125397	5B	55.307	-8.65323	23.0691	6.40977
41	0.4	994563	2B	75.087	-12.2345	33.5877	4911066	5A	85.966	-11.1182	26.6613	3934672	5A	85.34	-10.9744	25.601	20.7361	3222386	1B	82.673	-11.8844	31.7956	8.03747
41	0.3	3222505	6A	48.821	-13.5728	28.9059	982983	5A	48.57	-14.7133	35.529	5411533	6A	48.698	-13.3213	27.8672	18.7745	4910207	5A	48.669	-13.509	29.5855	16.9335
41	0.2	996520	7A	77.161	-18.0359	38.3302	999427	3A	133.672	-17.9677	36.3605	13142826	3A	19.823	-17.5534	35.7769	22.3797	3064560	7A	77.161	-17.5731	36.1501	21.5038
42	0.5	1059374	2B	89.52	-10.6597	25.7474	3029331	5B	48.39	-10.5567	25.6118	1125067	2B	89.879	-10.4303	24.9364	13.6811	100223140	5B	50.138	-10.6345	25.7895	11.7392
42	0.4	4988916	5B	63.114	-13.7941	28.56	1002659	2A	71.383	-14.5344	32.2585	1000632	2A	71.945	-14.1892	30.708	20.5761	1269980	5B	60.108	-12.5718	22.9767	8.59421
42	0.3	1223190	6D	94.039	-16.6549	39.1328	3064863	3B	60.442	-15.6224	33.1559	987653	3B	60.193	-15.4264	32.4046	24.0379	3942671	6D	94.039	-15.2823	31.8519	23.0943
42	0.2	984698	2A	120.671	-19.6644	40.6002	100147368	3B	94.076	-19.3429	33.3773	1238701	2A	120.26	-12.9299	20.9634	17.3161	100067262	2D	59.98	-15.7738	21.8057	8.903
43	0.5	1120846	7A	89.397	-13.6482	28.8457	1094469	2A	69.422	-13.5803	28.7699	985863	7A	88.42	-10.3356	16.1527	22.4327	1070935	2A	68.843	-13.7614	29.3266	13.4871
43	0.4	994563	2B	75.087	-17.3082	42.0327	1002659	2A	71.383	-15.9545	34.9572	1234437	2B	75.087	-16.734	39.2982	10.2327	2257424	2A	69.422	-16.0093	34.772	8.76554
43	0.3	1021045	5A	57.824	-16.9064	28.1526	4991398	5B	82.275	-18.5124	37.3106	100219085	5A	57.824	-14.4926	20.2048	15.5303	4910034	5B	79.949	-15.8405	27.8373	13.8934
43	0.2	4911110	3A	48.228	-18.2001	31.2785	1379368	7A	21.035	-18.3905	31.2577	992437	3A	47.153	-13.7355	19.0931	12.3335	3027187	7A	27.047	-13.672	9.6185	6.41754
44	0.5	4910034	5B	79.949	-13.3243	35.8055	1075735	7A	19.77	-10.2953	22.5609	1086720	5B	79.698	-12.7921	32.8755	18.6415	4910239	7A	19.35	-9.44876	19.1743	12.2744
44	0.4	992337	5B	74.018	-11.2841	27.0305	1039232	2A	62.926	-10.389	22.343	998851	2A	62.926	-10.1428	21.4373	20.2373	1199819	5B	74.018	-9.96671	20.6271	11.2384
44	0.3	2262297	6D	94.536	-13.0844	34.9907	1242652	5B	82.089	-12.9858	35.0239	1086720	5B	79.698	-12.7881	33.9275	28.3385	100238298	7A	67.513	-10.2881	11.7631	10.3226
44	0.2	3028596	2B	49.94	-16.7328	33.1436	1002763	3A	65.062	-16.6531	32.4957	997396	3A	65.062	-14.7875	25.2424	21.5205	4991197	2B	56.403	-15.5618	25.0379	15.3476
45	0.5	1059374	2B	89.52	-12.055	31.4789	2256158	3B	77.685	-11.2401	27.7182	1125067	2B	89.879	-11.757	30.2899	16.3731	1862716	3B	81.179	-8.91488	17.346	11.5732
45	0.4	4544256	2B	63.409	-12.5763	27.9364	5323750	2A	57.252	-13.8068	35.1372	1105748	2A	58.207	-12.1513	26.6419	19.3384	3064870	2B	60.845	-8.40456	12.4756	7.16737
45	0.3	100147558	2B	83.84	-18.7	42.3991	2262297	6D	94.536	-18.5984	40.7989	100238298	7A	67.513	-14.6858	13.344	20.758	100208828	2B	83.84	-18.455	41.2656	10.0432
45	0.2	4910002	2A	68.096	-16.4357	28.8617	3020774	4B	32.581	-17.1779	35.4857	1085277	2A	68.568	-15.7612	26.5215	27.0105	1030544	4A	29.067	-16.428	31.9589	16.8656
46	0.5	999766	3B	83.615	-10.2807	27.1861	3021324	5B	78.425	-9.64776	24.38	3021594	7B	42.303	-9.4997	23.6431	12.6821	979344	3B	83.587	-5.79271	8.59457	9.85247
46	0.4	992337	5B	74.018	-13.5149	28.786	3957624	3B	19.001	-12.8508	25.6676	3021594	7B	42.303	-11.9669	22.3587	17.0873	1134493	5A	153.018	-10.2764	14.0397	8.92328
46	0.3	1217751	5B	61.692	-15.8124	33.6194	2324118	5A	48.57	-15.0103	28.8663	3021594	7B	42.303	-15.7345	33.6725	19.6805	5971338	5A	48.603	-14.2479	25.9117	18.2915
46	0.2	1379368	7A	21.035	-18.9186	32.3354	2290766	5B	114.899	-18.6232	33.0039	3021479	7A	21.035	-16.5905	23.6617	19.2304	100147502	5B	114.369	-17.8738	28.346	12.0759
47	0.5	4910034	5B	79.949	-10.3238	25.268	3021594	7B	42.303	-10.068	24.8525	1242652	5B	82.089	-9.52715	21.6784	21.1224	1090098	7B	42.303	-9.16383	20.3925	4.91638
47	0.4	1215415	5B	47.602	-16.2972	33.5558	4992356	2A	67.756	-15.1093	28	1000632	2A	71.945	-14.8944	27.134	12.1152	1092064	5B	47.602	-16.1512	32.9882	11.6332
47	0.3	1086720	5B	79.698	-17.0059	35.0575	987611	5A	83.269	-17.0006	34.6488	1242652	5B	82.089	-16.5446	33.1256	23.419	3934672	5A	85.34	-16.6717	33.4245	19.9343
47	0.2	4910002	2A	68.096	-19.4138	33.8812	1091805	7B	52.482	-19.3124	32.3299	1003915	7B	49.422	-16.0495	23.6007	32.1247	1080871	2A	66.899	-18.9457	32.9351	23.9238
48	0.5	986208	2A	120.717	-12.0802	24.7723	1213157	7B	23.958	-12.4434	26.1264	1070859	2A	120.717	-11.3078	21.9055	14.0743	1099921	7B	22.375	-6.81026	7.91125	5.14122
48	0.4	1215415	5B	47.602	-15.7645	29.8425	5578491	2A	67.756	-16.1132	31.3393	1092064	5B	47.602	-15.7274	29.7266	17.6389	4992356	2A	67.756	-16.0287	31.1564	13.1038
48	0.3	1094943	1A	173.62	-18.4742	34.0026	1338467	3B	81.179	-17.8076	30.9827	1003077	3B	81.179	-16.8417	28.0497	20.5721	1069323	1A	216.34	-17.4756	29.4506	11.5965
48	0.2	1379368	7A	21.035	-20.2936	34.6569	4910002	2A	68.096	-19.7538	31.6457	1085277	2A	68.568	-18.9729	29.3744	19.9852	100230329	7A	20.982	-17.9184	25.456	19.1935
49	0.5	2259692	2B	83.201	-8.6575	18.4946	1090098	7B	42.303	-9.67901	22.3871	2253526	7B	42.303	-9.6187	22.0714	13.1126	1199819	5B	74.018	-9.20469	20.465	9.58923
49	0.4	4992356	2A	67.756	-14.9465	28.8812	993274	5D	142.489	-16.0086	32.4911	1021177	5D	142.472	-15.1725	29.3088	29.241	1000632	2A	71.945	-14.9233	28.6238	5.66205
49	0.3	3222505	6A	48.821	-16.4024	27.7006	5969928	3B	68.586	-17.7812	33.9919	998521	6A	48.821	-16.2703	27.3451	13.3681	2260690	3B	66.4	-8.58996	7.59806	11.0821
49	0.2	1091805	7B	52.482	-20.918	33.8153	3960737	5B	42.014	-21.787	37.5029	1003915	7B	49.422	-18.6793	28.9622	24.7807	3028213	5B	49.835	-16.0048	22.028	12.8572
50	0.5	2254313	1A	117.899	-14.1271	30.1659	2278155	7A	89.238	-15.1441	34.7615	2278371	7A	85.106	-13.139	25.8378	18.7797	1230905	1A	113.745	-13.0276	25.3537	13.8021
50	0.4	1070935	2A	68.843	-16.1641	31.7181	100208578	2B	62.951	-15.5558	29.5183	991737	2A	66.899	-15.9457	31.1931	8.80042	3064870	2B	60.845	-12.9641	19.9588	6.9728
50	0.3	991290	1B	91.127	-17.9956	33.1038	1094943	1A	173.62	-16.7495	29.8324	1089370	1A	211.772	-15.7113	23.8799	13.8242	2257474	1B	83.092	-9.71597	5.9377	8.12061
50	0.2	6041508	7B	40.888	-22.2401	33.8905	3024561	6B	29.086	-21.8301	32.5821	5323660	7B	39.487	-20.1893	26.9919	19.1464	4993477	6B	27.143	-21.1767	29.7204	11.2227
